# Supplementary material for: A Facile and Highly Efficient Approach to Obtain a Fluorescent Chromogenic Porous Organic Polymer for Lymphatic Targeting Imaging
Source: Molecules. 2022 Feb 25;27(5):1558. doi: 10.3390/molecules27051558 (PMC8911811; doi:10.3390/molecules27051558)
Supplement: Supplementary file 1 [file molecules-27-01558-s001.zip]

Archive with 1 entries (1 files):
- molecules-1581941-supplementary.pdf
